# Supplementary material for: Integrated MALDI-MSI and UHPLC-OE-MS for Spatial Visualization and Biosynthetic Pathway Elucidation of Bioactive Metabolites in Lilium lancifolium Thunb
Source: Molecules. 2026 May 25;31(11):1820. doi: 10.3390/molecules31111820 (PMC13258513; doi:10.3390/molecules31111820)
Supplement: Supplementary file 1 [file molecules-31-01820-s001.zip]

Archive with 1 entries (1 files):
- molecules-4309711-supplementary.pdf
